# Supplementary material for: A Reference Genome Assembly of American Bison, Bison bison bison
Source: J Hered. 2021 Feb 17;112(2):174–83. doi: 10.1093/jhered/esab003 (PMC8006816; doi:10.1093/jhered/esab003)
Supplement: esab003_suppl_Supplementary-File-S3 [file esab003_suppl_supplementary-file-s3.zip › esab003_suppl_Supplementary-File-S3.bed]

scaffold_1	1	28415307	1	2	+
scaffold_1	28415808	157773749	1	1	+
scaffold_2	1	135991367	2	1	-
scaffold_3	99748541	121404036	3	1	-
scaffold_3	1	99748040	3	2	+
scaffold_4	1	4989941	6	4	+
scaffold_4	4990442	62546050	6	3	+
scaffold_4	62546551	112680331	6	2	+
scaffold_4	112680832	118358342	6	1	-
scaffold_5	1	102268678	4	1	+
scaffold_32	1	17181023	4	2	+
scaffold_6	1	113279706	8	1	-
scaffold_7	1	109658629	7	1	+
scaffold_8	1	103889149	9	1	-
scaffold_9	1	102718128	10	1	-
scaffold_10	14458951	87682314	12	1	+
scaffold_10	1	14458450	12	2	+
scaffold_11	1	83870572	15	1	-
scaffold_12	1	83684670	13	1	-
scaffold_13	1	80038410	16	1	+
scaffold_14	1	79496616	14	2	-
scaffold_15	1	73834899	17	1	-
scaffold_5	102268679	118283894	11	3	+
scaffold_16	1	72000452	11	2	-
scaffold_31	1	18950708	11	1	-
scaffold_17	1	71710304	20	1	-
scaffold_18	1	69041847	21	1	+
scaffold_19	1	66045271	18	1	+
scaffold_20	1	64641753	19	1	-
scaffold_24	1	55480558	5	1	-
scaffold_21	1	62341353	5	2	+
scaffold_22	1	61062446	24	2	-
scaffold_23	1	58300498	22	1	-
scaffold_25	1	45728751	29	3	+
scaffold_25	46347731	54005807	29	1	+
scaffold_25	45729252	46347230	29	2	-
scaffold_26	1	53480889	23	1	+
scaffold_27	1	52166817	26	1	-
scaffold_28	1	46399756	28	1	+
scaffold_29	1	45149071	27	1	+
scaffold_30	6613132	38259666	25	2	+
scaffold_30	1	6612631	25	3	-
scaffold_34	1	4116687	25	1	+
scaffold_33	1	9016761	Y	1	-
scaffold_35	1	2551802	14	1	+
scaffold_36	1	2482907	22	2	+
scaffold_37	1	2146143	Y	5	+
scaffold_38	1	1117700	Y	3	-
scaffold_38	1118201	1734696	Y	4	+
scaffold_39	1	1553938	scaffold_39	1	+
scaffold_40	1	1525001	24	1	+
scaffold_41	1	1390464	scaffold_41	1	+
scaffold_42	1	1329236	Y	9	-
scaffold_43	1	1266535	scaffold_43	1	+
scaffold_44	1	1247529	scaffold_44	1	+
scaffold_45	1	1153719	scaffold_45	1	+
scaffold_46	1	982096	scaffold_46	1	+
scaffold_47	1	897088	scaffold_47	1	+
scaffold_48	1	891367	scaffold_48	1	+
scaffold_49	1	877608	scaffold_49	1	+
scaffold_50	1	853972	scaffold_50	1	+
scaffold_51	1	852495	scaffold_51	1	+
scaffold_52	1	847193	scaffold_52	1	+
scaffold_53	1	828282	scaffold_53	1	+
scaffold_54	1	815452	scaffold_54	1	+
scaffold_55	1	801748	scaffold_55	1	+
scaffold_56	1	796200	scaffold_56	1	+
scaffold_57	1	773394	scaffold_57	1	+
scaffold_58	1	762716	scaffold_58	1	+
scaffold_59	1	747627	scaffold_59	1	+
scaffold_60	1	738299	scaffold_60	1	+
scaffold_61	1	724208	scaffold_61	1	+
scaffold_62	1	720040	scaffold_62	1	+
scaffold_63	1	719837	scaffold_63	1	+
scaffold_64	1	714669	scaffold_64	1	+
scaffold_65	1	702187	Y	7	-
scaffold_66	1	701252	scaffold_66	1	+
scaffold_67	1	692761	Y	2	-
scaffold_68	1	678548	Y	8	-
scaffold_69	1	677720	scaffold_69	1	+
scaffold_70	1	670462	scaffold_70	1	+
scaffold_71	1	664819	scaffold_71	1	+
scaffold_72	1	662467	scaffold_72	1	+
scaffold_73	1	653898	scaffold_73	1	+
scaffold_74	1	644756	scaffold_74	1	+
scaffold_75	1	642320	scaffold_75	1	+
scaffold_76	1	639692	scaffold_76	1	+
scaffold_77	1	633088	scaffold_77	1	+
scaffold_78	1	631093	scaffold_78	1	+
scaffold_79	1	622370	scaffold_79	1	+
scaffold_80	1	615770	scaffold_80	1	+
scaffold_81	1	611159	scaffold_81	1	+
scaffold_82	1	606026	scaffold_82	1	+
scaffold_83	1	601524	scaffold_83	1	+
scaffold_84	1	582121	scaffold_84	1	+
scaffold_85	1	576007	scaffold_85	1	+
scaffold_86	1	574097	scaffold_86	1	+
scaffold_87	1	560976	scaffold_87	1	+
scaffold_88	1	560626	scaffold_88	1	+
scaffold_89	1	550447	scaffold_89	1	+
scaffold_90	1	549090	scaffold_90	1	+
scaffold_91	1	549334	scaffold_91	1	+
scaffold_92	1	532870	Y	6	+
scaffold_93	1	529094	scaffold_93	1	+
scaffold_94	1	524970	scaffold_94	1	+
scaffold_95	1	523183	scaffold_95	1	+
scaffold_96	1	517267	scaffold_96	1	+
scaffold_97	1	509308	scaffold_97	1	+
scaffold_98	1	497666	scaffold_98	1	+
scaffold_99	1	495522	scaffold_99	1	+
scaffold_100	1	489303	scaffold_100	1	+
scaffold_101	1	478093	scaffold_101	1	+
scaffold_102	1	468725	scaffold_102	1	+
scaffold_103	1	465205	scaffold_103	1	+
scaffold_104	1	464384	scaffold_104	1	+
scaffold_105	1	452498	scaffold_105	1	+
scaffold_106	1	441563	scaffold_106	1	+
scaffold_107	1	441229	scaffold_107	1	+
scaffold_108	1	438534	scaffold_108	1	+
scaffold_109	1	432025	scaffold_109	1	+
scaffold_110	1	431401	scaffold_110	1	+
scaffold_111	1	424933	scaffold_111	1	+
scaffold_112	1	424215	scaffold_112	1	+
scaffold_113	1	410286	scaffold_113	1	+
scaffold_114	1	408200	scaffold_114	1	+
scaffold_115	1	407715	scaffold_115	1	+
scaffold_116	1	400206	scaffold_116	1	+
scaffold_117	1	398952	scaffold_117	1	+
scaffold_118	1	398197	scaffold_118	1	+
scaffold_119	1	392826	scaffold_119	1	+
scaffold_120	1	388787	scaffold_120	1	+
scaffold_121	1	385436	scaffold_121	1	+
scaffold_122	1	382754	scaffold_122	1	+
scaffold_123	1	381249	scaffold_123	1	+
scaffold_124	1	380985	scaffold_124	1	+
scaffold_125	1	380897	scaffold_125	1	+
scaffold_126	1	379366	scaffold_126	1	+
scaffold_127	1	377456	scaffold_127	1	+
scaffold_128	1	376890	scaffold_128	1	+
scaffold_129	1	376497	scaffold_129	1	+
scaffold_130	1	374899	scaffold_130	1	+
scaffold_131	1	373528	scaffold_131	1	+
scaffold_132	1	369986	scaffold_132	1	+
scaffold_133	1	368965	scaffold_133	1	+
scaffold_134	1	368130	scaffold_134	1	+
scaffold_135	1	368028	scaffold_135	1	+
scaffold_136	1	368002	scaffold_136	1	+
scaffold_137	1	367955	scaffold_137	1	+
scaffold_138	1	363282	scaffold_138	1	+
scaffold_139	1	362376	scaffold_139	1	+
scaffold_140	1	362298	scaffold_140	1	+
scaffold_141	1	362138	scaffold_141	1	+
scaffold_142	1	343346	scaffold_142	1	+
scaffold_143	1	340302	scaffold_143	1	+
scaffold_144	1	336090	scaffold_144	1	+
scaffold_145	1	332425	scaffold_145	1	+
scaffold_146	1	332263	scaffold_146	1	+
scaffold_147	1	330458	scaffold_147	1	+
scaffold_148	1	329907	scaffold_148	1	+
scaffold_149	1	329264	scaffold_149	1	+
scaffold_150	1	328899	scaffold_150	1	+
scaffold_151	1	327980	scaffold_151	1	+
scaffold_152	1	327936	scaffold_152	1	+
scaffold_153	1	327055	scaffold_153	1	+
scaffold_154	1	325276	scaffold_154	1	+
scaffold_155	1	324237	scaffold_155	1	+
scaffold_156	1	319463	scaffold_156	1	+
scaffold_157	1	317654	scaffold_157	1	+
scaffold_158	1	317529	scaffold_158	1	+
scaffold_159	1	315105	scaffold_159	1	+
scaffold_160	1	314492	scaffold_160	1	+
scaffold_161	1	312701	scaffold_161	1	+
scaffold_162	1	309369	scaffold_162	1	+
scaffold_163	1	307036	scaffold_163	1	+
scaffold_164	1	306726	scaffold_164	1	+
scaffold_165	1	304257	scaffold_165	1	+
scaffold_166	1	300599	scaffold_166	1	+
scaffold_167	1	299964	scaffold_167	1	+
scaffold_168	1	299407	scaffold_168	1	+
scaffold_169	1	298597	scaffold_169	1	+
scaffold_170	1	295392	scaffold_170	1	+
scaffold_171	1	295854	scaffold_171	1	+
scaffold_172	1	290899	scaffold_172	1	+
scaffold_173	1	290407	scaffold_173	1	+
scaffold_174	1	288453	scaffold_174	1	+
scaffold_175	1	285635	scaffold_175	1	+
scaffold_176	1	285407	scaffold_176	1	+
scaffold_177	1	285380	scaffold_177	1	+
scaffold_178	1	285216	scaffold_178	1	+
scaffold_179	1	283493	scaffold_179	1	+
scaffold_180	1	283343	scaffold_180	1	+
scaffold_181	1	282281	scaffold_181	1	+
scaffold_182	1	281596	scaffold_182	1	+
scaffold_183	1	281029	scaffold_183	1	+
scaffold_184	1	280372	scaffold_184	1	+
scaffold_185	1	279857	scaffold_185	1	+
scaffold_186	1	279752	scaffold_186	1	+
scaffold_187	1	277725	scaffold_187	1	+
scaffold_188	1	277329	scaffold_188	1	+
scaffold_189	1	276493	scaffold_189	1	+
scaffold_190	1	274781	scaffold_190	1	+
scaffold_191	1	274559	scaffold_191	1	+
scaffold_192	1	266993	scaffold_192	1	+
scaffold_193	1	266801	scaffold_193	1	+
scaffold_194	1	266711	scaffold_194	1	+
scaffold_195	1	266535	scaffold_195	1	+
scaffold_196	1	263266	scaffold_196	1	+
scaffold_197	1	262439	scaffold_197	1	+
scaffold_198	1	261247	scaffold_198	1	+
scaffold_199	1	261178	scaffold_199	1	+
scaffold_200	1	260134	scaffold_200	1	+
scaffold_201	1	260521	scaffold_201	1	+
scaffold_202	1	259562	scaffold_202	1	+
scaffold_203	1	258270	scaffold_203	1	+
scaffold_204	1	257629	scaffold_204	1	+
scaffold_205	1	255732	scaffold_205	1	+
scaffold_206	1	252666	scaffold_206	1	+
scaffold_207	1	251925	scaffold_207	1	+
scaffold_208	1	251918	scaffold_208	1	+
scaffold_209	1	250535	scaffold_209	1	+
scaffold_210	1	250235	scaffold_210	1	+
scaffold_211	1	248384	scaffold_211	1	+
scaffold_212	1	246397	scaffold_212	1	+
scaffold_213	1	245510	scaffold_213	1	+
scaffold_214	1	243887	scaffold_214	1	+
scaffold_215	1	242466	scaffold_215	1	+
scaffold_216	1	241501	scaffold_216	1	+
scaffold_217	1	241353	scaffold_217	1	+
scaffold_218	1	240149	scaffold_218	1	+
scaffold_219	1	238241	scaffold_219	1	+
scaffold_220	1	237553	scaffold_220	1	+
scaffold_221	1	237017	scaffold_221	1	+
scaffold_222	1	236161	scaffold_222	1	+
scaffold_223	1	235005	scaffold_223	1	+
scaffold_224	1	233777	scaffold_224	1	+
scaffold_225	1	229821	scaffold_225	1	+
scaffold_226	1	227811	scaffold_226	1	+
scaffold_227	1	227270	scaffold_227	1	+
scaffold_228	1	224731	scaffold_228	1	+
scaffold_229	1	223434	scaffold_229	1	+
scaffold_230	1	223350	scaffold_230	1	+
scaffold_231	1	223283	scaffold_231	1	+
scaffold_232	1	221231	scaffold_232	1	+
scaffold_233	1	220892	scaffold_233	1	+
scaffold_234	1	220803	scaffold_234	1	+
scaffold_235	1	219919	scaffold_235	1	+
scaffold_236	1	218535	scaffold_236	1	+
scaffold_237	1	218151	scaffold_237	1	+
scaffold_238	1	218094	scaffold_238	1	+
scaffold_239	1	217621	scaffold_239	1	+
scaffold_240	1	216064	scaffold_240	1	+
scaffold_241	1	215001	scaffold_241	1	+
scaffold_242	1	214996	scaffold_242	1	+
scaffold_243	1	214055	scaffold_243	1	+
scaffold_244	1	213533	scaffold_244	1	+
scaffold_245	1	213295	scaffold_245	1	+
scaffold_246	1	212507	scaffold_246	1	+
scaffold_247	1	209573	scaffold_247	1	+
scaffold_248	1	209212	scaffold_248	1	+
scaffold_249	1	208596	scaffold_249	1	+
scaffold_250	1	208224	scaffold_250	1	+
scaffold_251	1	208061	scaffold_251	1	+
scaffold_252	1	206587	scaffold_252	1	+
scaffold_253	1	206446	scaffold_253	1	+
scaffold_254	1	206076	scaffold_254	1	+
scaffold_255	1	205581	scaffold_255	1	+
scaffold_256	1	205526	scaffold_256	1	+
scaffold_257	1	205283	scaffold_257	1	+
scaffold_258	1	204656	scaffold_258	1	+
scaffold_259	1	204648	scaffold_259	1	+
scaffold_260	1	204500	scaffold_260	1	+
scaffold_261	1	203924	scaffold_261	1	+
scaffold_262	1	201833	scaffold_262	1	+
scaffold_263	1	201145	scaffold_263	1	+
scaffold_264	1	200337	scaffold_264	1	+
scaffold_265	1	198756	scaffold_265	1	+
scaffold_266	1	197278	scaffold_266	1	+
scaffold_267	1	196445	scaffold_267	1	+
scaffold_268	1	196399	scaffold_268	1	+
scaffold_269	1	196365	scaffold_269	1	+
scaffold_270	1	195709	scaffold_270	1	+
scaffold_271	1	193489	scaffold_271	1	+
scaffold_272	1	193235	scaffold_272	1	+
scaffold_273	1	193021	scaffold_273	1	+
scaffold_274	1	192845	scaffold_274	1	+
scaffold_275	1	192545	scaffold_275	1	+
scaffold_276	1	191347	scaffold_276	1	+
scaffold_277	1	191214	scaffold_277	1	+
scaffold_278	1	191151	scaffold_278	1	+
scaffold_279	1	191107	scaffold_279	1	+
scaffold_280	1	190161	scaffold_280	1	+
scaffold_281	1	188537	scaffold_281	1	+
scaffold_282	1	187798	scaffold_282	1	+
scaffold_283	1	187664	scaffold_283	1	+
scaffold_284	1	187476	scaffold_284	1	+
scaffold_285	1	187013	scaffold_285	1	+
scaffold_286	1	186094	scaffold_286	1	+
scaffold_287	1	185947	scaffold_287	1	+
scaffold_288	1	185503	scaffold_288	1	+
scaffold_289	1	184858	scaffold_289	1	+
scaffold_290	1	184194	scaffold_290	1	+
scaffold_291	1	183475	scaffold_291	1	+
scaffold_292	1	182827	scaffold_292	1	+
scaffold_293	1	181826	scaffold_293	1	+
scaffold_294	1	180284	scaffold_294	1	+
scaffold_295	1	179777	scaffold_295	1	+
scaffold_296	1	179318	scaffold_296	1	+
scaffold_297	1	177849	scaffold_297	1	+
scaffold_298	1	177720	scaffold_298	1	+
scaffold_299	1	176479	scaffold_299	1	+
scaffold_300	1	175567	scaffold_300	1	+
scaffold_301	1	174840	scaffold_301	1	+
scaffold_302	1	173767	scaffold_302	1	+
scaffold_303	1	173690	scaffold_303	1	+
scaffold_304	1	173377	scaffold_304	1	+
scaffold_305	1	171142	scaffold_305	1	+
scaffold_306	1	169820	scaffold_306	1	+
scaffold_307	1	169045	scaffold_307	1	+
scaffold_308	1	168238	scaffold_308	1	+
scaffold_309	1	167533	scaffold_309	1	+
scaffold_310	1	167252	scaffold_310	1	+
scaffold_311	1	166998	scaffold_311	1	+
scaffold_312	1	166472	scaffold_312	1	+
scaffold_313	1	166266	scaffold_313	1	+
scaffold_314	1	165268	scaffold_314	1	+
scaffold_315	1	165217	scaffold_315	1	+
scaffold_316	1	165164	scaffold_316	1	+
scaffold_317	1	165102	scaffold_317	1	+
scaffold_318	1	164091	scaffold_318	1	+
scaffold_319	1	162373	scaffold_319	1	+
scaffold_320	1	161335	scaffold_320	1	+
scaffold_321	1	160691	scaffold_321	1	+
scaffold_322	1	160659	scaffold_322	1	+
scaffold_323	1	160510	scaffold_323	1	+
scaffold_324	1	159413	scaffold_324	1	+
scaffold_325	1	159035	scaffold_325	1	+
scaffold_326	1	158892	scaffold_326	1	+
scaffold_327	1	157953	scaffold_327	1	+
scaffold_328	1	157195	scaffold_328	1	+
scaffold_329	1	157185	scaffold_329	1	+
scaffold_330	1	156875	scaffold_330	1	+
scaffold_331	1	156572	scaffold_331	1	+
scaffold_332	1	156508	scaffold_332	1	+
scaffold_333	1	156184	scaffold_333	1	+
scaffold_334	1	156073	scaffold_334	1	+
scaffold_335	1	155778	scaffold_335	1	+
scaffold_336	1	155286	scaffold_336	1	+
scaffold_337	1	154142	scaffold_337	1	+
scaffold_338	1	153921	scaffold_338	1	+
scaffold_339	1	153909	scaffold_339	1	+
scaffold_340	1	153286	scaffold_340	1	+
scaffold_341	1	153074	scaffold_341	1	+
scaffold_342	1	152800	scaffold_342	1	+
scaffold_343	1	152753	scaffold_343	1	+
scaffold_344	1	152753	scaffold_344	1	+
scaffold_345	1	152685	scaffold_345	1	+
scaffold_346	1	152597	scaffold_346	1	+
scaffold_347	1	150486	scaffold_347	1	+
scaffold_348	1	149668	scaffold_348	1	+
scaffold_349	1	149580	scaffold_349	1	+
scaffold_350	1	149538	scaffold_350	1	+
scaffold_351	1	149125	scaffold_351	1	+
scaffold_352	1	149111	scaffold_352	1	+
scaffold_353	1	149064	scaffold_353	1	+
scaffold_354	1	148754	scaffold_354	1	+
scaffold_355	1	148209	scaffold_355	1	+
scaffold_356	1	148011	scaffold_356	1	+
scaffold_357	1	147842	scaffold_357	1	+
scaffold_358	1	147541	scaffold_358	1	+
scaffold_359	1	147254	scaffold_359	1	+
scaffold_360	1	147247	scaffold_360	1	+
scaffold_361	1	146846	scaffold_361	1	+
scaffold_362	1	146487	scaffold_362	1	+
scaffold_363	1	146078	scaffold_363	1	+
scaffold_364	1	145818	scaffold_364	1	+
scaffold_365	1	145441	scaffold_365	1	+
scaffold_366	1	145001	scaffold_366	1	+
scaffold_367	1	144350	scaffold_367	1	+
scaffold_368	1	144299	scaffold_368	1	+
scaffold_369	1	143955	scaffold_369	1	+
scaffold_370	1	143301	scaffold_370	1	+
scaffold_371	1	143000	scaffold_371	1	+
scaffold_372	1	142934	scaffold_372	1	+
scaffold_373	1	142901	scaffold_373	1	+
scaffold_374	1	142626	scaffold_374	1	+
scaffold_375	1	142136	scaffold_375	1	+
scaffold_376	1	141547	scaffold_376	1	+
scaffold_377	1	141292	scaffold_377	1	+
scaffold_378	1	140524	scaffold_378	1	+
scaffold_379	1	140450	scaffold_379	1	+
scaffold_380	1	140368	scaffold_380	1	+
scaffold_381	1	140241	scaffold_381	1	+
scaffold_382	1	140210	scaffold_382	1	+
scaffold_383	1	140105	scaffold_383	1	+
scaffold_384	1	139829	scaffold_384	1	+
scaffold_385	1	139755	scaffold_385	1	+
scaffold_386	1	139609	scaffold_386	1	+
scaffold_387	1	139338	scaffold_387	1	+
scaffold_388	1	139317	scaffold_388	1	+
scaffold_389	1	138898	scaffold_389	1	+
scaffold_390	1	138604	scaffold_390	1	+
scaffold_391	1	138460	scaffold_391	1	+
scaffold_392	1	138074	scaffold_392	1	+
scaffold_393	1	137918	scaffold_393	1	+
scaffold_394	1	137359	scaffold_394	1	+
scaffold_395	1	137148	scaffold_395	1	+
scaffold_396	1	137042	scaffold_396	1	+
scaffold_397	1	136780	scaffold_397	1	+
scaffold_398	1	135975	scaffold_398	1	+
scaffold_399	1	135816	scaffold_399	1	+
scaffold_400	1	135483	scaffold_400	1	+
scaffold_401	1	135449	scaffold_401	1	+
scaffold_402	1	134905	scaffold_402	1	+
scaffold_403	1	134114	scaffold_403	1	+
scaffold_404	1	133674	scaffold_404	1	+
scaffold_405	1	133520	scaffold_405	1	+
scaffold_406	1	133485	scaffold_406	1	+
scaffold_407	1	133476	scaffold_407	1	+
scaffold_408	1	132963	scaffold_408	1	+
scaffold_409	1	132915	scaffold_409	1	+
scaffold_410	1	132293	scaffold_410	1	+
scaffold_411	1	131760	scaffold_411	1	+
scaffold_412	1	131560	scaffold_412	1	+
scaffold_413	1	131406	scaffold_413	1	+
scaffold_414	1	130679	scaffold_414	1	+
scaffold_415	1	129904	scaffold_415	1	+
scaffold_416	1	129593	scaffold_416	1	+
scaffold_417	1	129541	scaffold_417	1	+
scaffold_418	1	128778	scaffold_418	1	+
scaffold_419	1	128609	scaffold_419	1	+
scaffold_420	1	128253	scaffold_420	1	+
scaffold_421	1	128091	scaffold_421	1	+
scaffold_422	1	127382	scaffold_422	1	+
scaffold_423	1	127360	scaffold_423	1	+
scaffold_424	1	126730	scaffold_424	1	+
scaffold_425	1	126155	scaffold_425	1	+
scaffold_426	1	125846	scaffold_426	1	+
scaffold_427	1	125467	scaffold_427	1	+
scaffold_428	1	124991	scaffold_428	1	+
scaffold_429	1	124594	scaffold_429	1	+
scaffold_430	1	124576	scaffold_430	1	+
scaffold_431	1	124415	scaffold_431	1	+
scaffold_432	1	123623	scaffold_432	1	+
scaffold_433	1	123517	scaffold_433	1	+
scaffold_434	1	122926	scaffold_434	1	+
scaffold_435	1	122917	scaffold_435	1	+
scaffold_436	1	122813	scaffold_436	1	+
scaffold_437	1	122796	scaffold_437	1	+
scaffold_438	1	122756	scaffold_438	1	+
scaffold_439	1	122530	scaffold_439	1	+
scaffold_440	1	121412	scaffold_440	1	+
scaffold_441	1	121322	scaffold_441	1	+
scaffold_442	1	120898	scaffold_442	1	+
scaffold_443	1	120798	scaffold_443	1	+
scaffold_444	1	120545	scaffold_444	1	+
scaffold_445	1	120312	scaffold_445	1	+
scaffold_446	1	119936	scaffold_446	1	+
scaffold_447	1	119455	scaffold_447	1	+
scaffold_448	1	119252	scaffold_448	1	+
scaffold_449	1	118965	scaffold_449	1	+
scaffold_450	1	118786	scaffold_450	1	+
scaffold_451	1	118382	scaffold_451	1	+
scaffold_452	1	118211	scaffold_452	1	+
scaffold_453	1	118018	scaffold_453	1	+
scaffold_454	1	117999	scaffold_454	1	+
scaffold_455	1	117704	scaffold_455	1	+
scaffold_456	1	117582	scaffold_456	1	+
scaffold_457	1	117267	scaffold_457	1	+
scaffold_458	1	117197	scaffold_458	1	+
scaffold_459	1	117113	scaffold_459	1	+
scaffold_460	1	116898	scaffold_460	1	+
scaffold_461	1	116854	scaffold_461	1	+
scaffold_462	1	115614	scaffold_462	1	+
scaffold_463	1	115565	scaffold_463	1	+
scaffold_464	1	115460	scaffold_464	1	+
scaffold_465	1	115449	scaffold_465	1	+
scaffold_466	1	115407	scaffold_466	1	+
scaffold_467	1	115360	scaffold_467	1	+
scaffold_468	1	115222	scaffold_468	1	+
scaffold_469	1	114846	scaffold_469	1	+
scaffold_470	1	114771	scaffold_470	1	+
scaffold_471	1	114303	scaffold_471	1	+
scaffold_472	1	114031	scaffold_472	1	+
scaffold_473	1	114006	scaffold_473	1	+
scaffold_474	1	113812	scaffold_474	1	+
scaffold_475	1	113612	scaffold_475	1	+
scaffold_476	1	113113	scaffold_476	1	+
scaffold_477	1	112938	scaffold_477	1	+
scaffold_478	1	112911	scaffold_478	1	+
scaffold_479	1	112862	scaffold_479	1	+
scaffold_480	1	112811	scaffold_480	1	+
scaffold_481	1	112690	scaffold_481	1	+
scaffold_482	1	112618	scaffold_482	1	+
scaffold_483	1	112475	scaffold_483	1	+
scaffold_484	1	112452	scaffold_484	1	+
scaffold_485	1	112085	scaffold_485	1	+
scaffold_486	1	112045	scaffold_486	1	+
scaffold_487	1	111949	scaffold_487	1	+
scaffold_488	1	111842	scaffold_488	1	+
scaffold_489	1	111707	scaffold_489	1	+
scaffold_490	1	111073	scaffold_490	1	+
scaffold_491	1	110663	scaffold_491	1	+
scaffold_492	1	110110	scaffold_492	1	+
scaffold_493	1	110057	scaffold_493	1	+
scaffold_494	1	110002	scaffold_494	1	+
scaffold_495	1	109664	scaffold_495	1	+
scaffold_496	1	109648	scaffold_496	1	+
scaffold_497	1	109640	scaffold_497	1	+
scaffold_498	1	109578	scaffold_498	1	+
scaffold_499	1	109509	scaffold_499	1	+
scaffold_500	1	109423	scaffold_500	1	+
scaffold_501	1	109370	scaffold_501	1	+
scaffold_502	1	109180	scaffold_502	1	+
scaffold_503	1	108635	scaffold_503	1	+
scaffold_504	1	108417	scaffold_504	1	+
scaffold_505	1	107798	scaffold_505	1	+
scaffold_506	1	107536	scaffold_506	1	+
scaffold_507	1	107467	scaffold_507	1	+
scaffold_508	1	107118	scaffold_508	1	+
scaffold_509	1	107052	scaffold_509	1	+
scaffold_510	1	106456	scaffold_510	1	+
scaffold_511	1	106442	scaffold_511	1	+
scaffold_512	1	106119	scaffold_512	1	+
scaffold_513	1	106094	scaffold_513	1	+
scaffold_514	1	106024	scaffold_514	1	+
scaffold_515	1	105891	scaffold_515	1	+
scaffold_516	1	105579	scaffold_516	1	+
scaffold_517	1	105376	scaffold_517	1	+
scaffold_518	1	105298	scaffold_518	1	+
scaffold_519	1	105093	scaffold_519	1	+
scaffold_520	1	104957	scaffold_520	1	+
scaffold_521	1	104491	scaffold_521	1	+
scaffold_522	1	104490	scaffold_522	1	+
scaffold_523	1	104413	scaffold_523	1	+
scaffold_524	1	104260	scaffold_524	1	+
scaffold_525	1	104158	scaffold_525	1	+
scaffold_526	1	103717	scaffold_526	1	+
scaffold_527	1	103470	scaffold_527	1	+
scaffold_528	1	103451	scaffold_528	1	+
scaffold_529	1	103424	scaffold_529	1	+
scaffold_530	1	103411	scaffold_530	1	+
scaffold_531	1	103410	scaffold_531	1	+
scaffold_532	1	103318	scaffold_532	1	+
scaffold_533	1	102900	scaffold_533	1	+
scaffold_534	1	102776	scaffold_534	1	+
scaffold_535	1	102549	scaffold_535	1	+
scaffold_536	1	102194	scaffold_536	1	+
scaffold_537	1	102067	scaffold_537	1	+
scaffold_538	1	101970	scaffold_538	1	+
scaffold_539	1	101912	scaffold_539	1	+
scaffold_540	1	101856	scaffold_540	1	+
scaffold_541	1	101733	scaffold_541	1	+
scaffold_542	1	101416	scaffold_542	1	+
scaffold_543	1	101121	scaffold_543	1	+
scaffold_544	1	100814	scaffold_544	1	+
scaffold_545	1	100732	scaffold_545	1	+
scaffold_546	1	100715	scaffold_546	1	+
scaffold_547	1	100351	scaffold_547	1	+
scaffold_548	1	100098	scaffold_548	1	+
scaffold_549	1	99666	scaffold_549	1	+
scaffold_550	1	99662	scaffold_550	1	+
scaffold_551	1	99280	scaffold_551	1	+
scaffold_552	1	99258	scaffold_552	1	+
scaffold_553	1	99148	scaffold_553	1	+
scaffold_554	1	99045	scaffold_554	1	+
scaffold_555	1	99034	scaffold_555	1	+
scaffold_556	1	98921	scaffold_556	1	+
scaffold_557	1	98746	scaffold_557	1	+
scaffold_558	1	98666	scaffold_558	1	+
scaffold_559	1	98410	scaffold_559	1	+
scaffold_560	1	98322	scaffold_560	1	+
scaffold_561	1	98220	scaffold_561	1	+
scaffold_562	1	97891	scaffold_562	1	+
scaffold_563	1	97754	scaffold_563	1	+
scaffold_564	1	97656	scaffold_564	1	+
scaffold_565	1	97365	scaffold_565	1	+
scaffold_566	1	97034	scaffold_566	1	+
scaffold_567	1	96612	scaffold_567	1	+
scaffold_568	1	96371	scaffold_568	1	+
scaffold_569	1	96204	scaffold_569	1	+
scaffold_570	1	96174	scaffold_570	1	+
scaffold_571	1	95959	scaffold_571	1	+
scaffold_572	1	95806	scaffold_572	1	+
scaffold_573	1	95697	scaffold_573	1	+
scaffold_574	1	95455	scaffold_574	1	+
scaffold_575	1	95418	scaffold_575	1	+
scaffold_576	1	95387	scaffold_576	1	+
scaffold_577	1	95387	scaffold_577	1	+
scaffold_578	1	95307	scaffold_578	1	+
scaffold_579	1	95284	scaffold_579	1	+
scaffold_580	1	95227	scaffold_580	1	+
scaffold_581	1	95194	scaffold_581	1	+
scaffold_582	1	94907	scaffold_582	1	+
scaffold_583	1	94706	scaffold_583	1	+
scaffold_584	1	94356	scaffold_584	1	+
scaffold_585	1	94302	scaffold_585	1	+
scaffold_586	1	94222	scaffold_586	1	+
scaffold_587	1	94128	scaffold_587	1	+
scaffold_588	1	94047	scaffold_588	1	+
scaffold_589	1	93997	scaffold_589	1	+
scaffold_590	1	93904	scaffold_590	1	+
scaffold_591	1	93783	scaffold_591	1	+
scaffold_592	1	93075	scaffold_592	1	+
scaffold_593	1	92242	scaffold_593	1	+
scaffold_594	1	92058	scaffold_594	1	+
scaffold_595	1	91931	scaffold_595	1	+
scaffold_596	1	91570	scaffold_596	1	+
scaffold_597	1	91529	scaffold_597	1	+
scaffold_598	1	91514	scaffold_598	1	+
scaffold_599	1	91306	scaffold_599	1	+
scaffold_600	1	91249	scaffold_600	1	+
scaffold_601	1	91223	scaffold_601	1	+
scaffold_602	1	90910	scaffold_602	1	+
scaffold_603	1	90563	scaffold_603	1	+
scaffold_604	1	90526	scaffold_604	1	+
scaffold_605	1	90272	scaffold_605	1	+
scaffold_606	1	90035	scaffold_606	1	+
scaffold_607	1	89835	scaffold_607	1	+
scaffold_608	1	89767	scaffold_608	1	+
scaffold_609	1	89635	scaffold_609	1	+
scaffold_610	1	89312	scaffold_610	1	+
scaffold_611	1	89294	scaffold_611	1	+
scaffold_612	1	89184	scaffold_612	1	+
scaffold_613	1	88833	scaffold_613	1	+
scaffold_614	1	88717	scaffold_614	1	+
scaffold_615	1	88496	scaffold_615	1	+
scaffold_616	1	88435	scaffold_616	1	+
scaffold_617	1	88193	scaffold_617	1	+
scaffold_618	1	88040	scaffold_618	1	+
scaffold_619	1	87917	scaffold_619	1	+
scaffold_620	1	87888	scaffold_620	1	+
scaffold_621	1	87641	scaffold_621	1	+
scaffold_622	1	87322	scaffold_622	1	+
scaffold_623	1	87303	scaffold_623	1	+
scaffold_624	1	87025	scaffold_624	1	+
scaffold_625	1	86883	scaffold_625	1	+
scaffold_626	1	86877	scaffold_626	1	+
scaffold_627	1	86397	scaffold_627	1	+
scaffold_628	1	85817	scaffold_628	1	+
scaffold_629	1	85814	scaffold_629	1	+
scaffold_630	1	85713	scaffold_630	1	+
scaffold_631	1	85653	scaffold_631	1	+
scaffold_632	1	85428	scaffold_632	1	+
scaffold_633	1	84986	scaffold_633	1	+
scaffold_634	1	84633	scaffold_634	1	+
scaffold_635	1	84519	scaffold_635	1	+
scaffold_636	1	84390	scaffold_636	1	+
scaffold_637	1	84323	scaffold_637	1	+
scaffold_638	1	84306	scaffold_638	1	+
scaffold_639	1	84199	scaffold_639	1	+
scaffold_640	1	84074	scaffold_640	1	+
scaffold_641	1	84006	scaffold_641	1	+
scaffold_642	1	83131	scaffold_642	1	+
scaffold_643	1	82991	scaffold_643	1	+
scaffold_644	1	82827	scaffold_644	1	+
scaffold_645	1	82773	scaffold_645	1	+
scaffold_646	1	82710	scaffold_646	1	+
scaffold_647	1	82442	scaffold_647	1	+
scaffold_648	1	82266	scaffold_648	1	+
scaffold_649	1	81998	scaffold_649	1	+
scaffold_650	1	81851	scaffold_650	1	+
scaffold_651	1	81589	scaffold_651	1	+
scaffold_652	1	81562	scaffold_652	1	+
scaffold_653	1	81296	scaffold_653	1	+
scaffold_654	1	81185	scaffold_654	1	+
scaffold_655	1	80519	scaffold_655	1	+
scaffold_656	1	80368	scaffold_656	1	+
scaffold_657	1	80171	scaffold_657	1	+
scaffold_658	1	79767	scaffold_658	1	+
scaffold_659	1	79709	scaffold_659	1	+
scaffold_660	1	79336	scaffold_660	1	+
scaffold_661	1	79226	scaffold_661	1	+
scaffold_662	1	78744	scaffold_662	1	+
scaffold_663	1	78684	scaffold_663	1	+
scaffold_664	1	78556	scaffold_664	1	+
scaffold_665	1	78283	scaffold_665	1	+
scaffold_666	1	77980	scaffold_666	1	+
scaffold_667	1	77894	scaffold_667	1	+
scaffold_668	1	77838	scaffold_668	1	+
scaffold_669	1	77195	scaffold_669	1	+
scaffold_670	1	77175	scaffold_670	1	+
scaffold_671	1	77098	scaffold_671	1	+
scaffold_672	1	77054	scaffold_672	1	+
scaffold_673	1	76976	scaffold_673	1	+
scaffold_674	1	76908	scaffold_674	1	+
scaffold_675	1	76876	scaffold_675	1	+
scaffold_676	1	76585	scaffold_676	1	+
scaffold_677	1	76557	scaffold_677	1	+
scaffold_678	1	76487	scaffold_678	1	+
scaffold_679	1	76326	scaffold_679	1	+
scaffold_680	1	76294	scaffold_680	1	+
scaffold_681	1	76227	scaffold_681	1	+
scaffold_682	1	76178	scaffold_682	1	+
scaffold_683	1	76126	scaffold_683	1	+
scaffold_684	1	75942	scaffold_684	1	+
scaffold_685	1	75748	scaffold_685	1	+
scaffold_686	1	75706	scaffold_686	1	+
scaffold_687	1	75680	scaffold_687	1	+
scaffold_688	1	75651	scaffold_688	1	+
scaffold_689	1	75453	scaffold_689	1	+
scaffold_690	1	75386	scaffold_690	1	+
scaffold_691	1	75186	scaffold_691	1	+
scaffold_692	1	75043	scaffold_692	1	+
scaffold_693	1	74979	scaffold_693	1	+
scaffold_694	1	74366	scaffold_694	1	+
scaffold_695	1	74307	scaffold_695	1	+
scaffold_696	1	74154	scaffold_696	1	+
scaffold_697	1	73756	scaffold_697	1	+
scaffold_698	1	73677	scaffold_698	1	+
scaffold_699	1	73260	scaffold_699	1	+
scaffold_700	1	73184	scaffold_700	1	+
scaffold_701	1	72478	scaffold_701	1	+
scaffold_702	1	72362	scaffold_702	1	+
scaffold_703	1	72144	scaffold_703	1	+
scaffold_704	1	72081	scaffold_704	1	+
scaffold_705	1	71969	scaffold_705	1	+
scaffold_706	1	71869	scaffold_706	1	+
scaffold_707	1	71821	scaffold_707	1	+
scaffold_708	1	71152	scaffold_708	1	+
scaffold_709	1	71093	scaffold_709	1	+
scaffold_710	1	70990	scaffold_710	1	+
scaffold_711	1	70852	scaffold_711	1	+
scaffold_712	1	70558	scaffold_712	1	+
scaffold_713	1	70467	scaffold_713	1	+
scaffold_714	1	70397	scaffold_714	1	+
scaffold_715	1	70352	scaffold_715	1	+
scaffold_716	1	70195	scaffold_716	1	+
scaffold_717	1	70053	scaffold_717	1	+
scaffold_718	1	69619	scaffold_718	1	+
scaffold_719	1	69307	scaffold_719	1	+
scaffold_720	1	69051	scaffold_720	1	+
scaffold_721	1	68978	scaffold_721	1	+
scaffold_722	1	68935	scaffold_722	1	+
scaffold_723	1	68726	scaffold_723	1	+
scaffold_724	1	68301	scaffold_724	1	+
scaffold_725	1	68075	scaffold_725	1	+
scaffold_726	1	67960	scaffold_726	1	+
scaffold_727	1	67602	scaffold_727	1	+
scaffold_728	1	67183	scaffold_728	1	+
scaffold_729	1	66787	scaffold_729	1	+
scaffold_730	1	66618	scaffold_730	1	+
scaffold_731	1	66490	scaffold_731	1	+
scaffold_732	1	66136	scaffold_732	1	+
scaffold_733	1	66116	scaffold_733	1	+
scaffold_734	1	65944	scaffold_734	1	+
scaffold_735	1	65633	scaffold_735	1	+
scaffold_736	1	64789	scaffold_736	1	+
scaffold_737	1	64665	scaffold_737	1	+
scaffold_738	1	64487	scaffold_738	1	+
scaffold_739	1	63216	scaffold_739	1	+
scaffold_740	1	62792	scaffold_740	1	+
scaffold_741	1	61612	scaffold_741	1	+
scaffold_742	1	61452	scaffold_742	1	+
scaffold_743	1	61435	scaffold_743	1	+
scaffold_744	1	61397	scaffold_744	1	+
scaffold_745	1	61165	scaffold_745	1	+
scaffold_746	1	60627	scaffold_746	1	+
scaffold_747	1	60487	scaffold_747	1	+
scaffold_748	1	60362	scaffold_748	1	+
scaffold_749	1	60160	scaffold_749	1	+
scaffold_750	1	58900	scaffold_750	1	+
scaffold_751	1	57019	scaffold_751	1	+
scaffold_752	1	56195	scaffold_752	1	+
scaffold_753	1	55181	scaffold_753	1	+
scaffold_754	1	52674	scaffold_754	1	+
scaffold_755	1	52397	scaffold_755	1	+
scaffold_756	1	51841	scaffold_756	1	+
scaffold_757	1	51705	scaffold_757	1	+
scaffold_758	1	50757	scaffold_758	1	+
scaffold_759	1	49268	scaffold_759	1	+
scaffold_760	1	49147	scaffold_760	1	+
scaffold_761	1	48899	scaffold_761	1	+
scaffold_762	1	48724	scaffold_762	1	+
scaffold_763	1	48258	scaffold_763	1	+
scaffold_764	1	47686	scaffold_764	1	+
scaffold_765	1	45051	scaffold_765	1	+
scaffold_766	1	43787	scaffold_766	1	+
scaffold_767	1	42910	scaffold_767	1	+
scaffold_768	1	39959	scaffold_768	1	+
scaffold_769	1	37995	scaffold_769	1	+
scaffold_770	1	26699	scaffold_770	1	+
scaffold_771	1	26662	scaffold_771	1	+
scaffold_772	1	22587	scaffold_772	1	+
scaffold_773	1	19196	scaffold_773	1	+
scaffold_774	1	18902	scaffold_774	1	+
scaffold_775	1	13885	scaffold_775	1	+
scaffold_776	1	11795	scaffold_776	1	+
scaffold_777	1	10741	scaffold_777	1	+
scaffold_778	1	9601	scaffold_778	1	+
scaffold_779	1	9574	scaffold_779	1	+
scaffold_780	1	9378	scaffold_780	1	+
scaffold_781	1	7860	scaffold_781	1	+
scaffold_782	1	3522	scaffold_782	1	+
scaffold_783	1	2856	scaffold_783	1	+
scaffold_784	1	2062	scaffold_784	1	+
scaffold_785	1	1907	scaffold_785	1	+
scaffold_786	1	1626	scaffold_786	1	+
scaffold_787	1	1344	scaffold_787	1	+
scaffold_788	1	1163	scaffold_788	1	+
