# Supplementary material for: A Reference Genome Assembly of American Bison, Bison bison bison
Source: J Hered. 2021 Feb 17;112(2):174–83. doi: 10.1093/jhered/esab003 (PMC8006816; doi:10.1093/jhered/esab003)
Supplement: esab003_suppl_Supplementary-File-S4 [file esab003_suppl_supplementary-file-s4.zip]

Archive with 2 entries (1 files):
- esab003_suppl_Supplementary-File-S4/
- esab003_suppl_Supplementary-File-S4/bison.liftoff.gff
